# Supplementary material for: Acupuncture for Obstructive Sleep Apnea (OSA) in Adults: A Systematic Review and Meta-Analysis
Source: Biomed Res Int. 2020 Mar 5;2020:6972327. doi: 10.1155/2020/6972327 (PMC7079261; doi:10.1155/2020/6972327)
Supplement: Supplementary Materials — Appendix 1 shows the details of the literature search strategy. Appendix 2 shows the basic information of the excluded articles. [file 6972327.f1.zip]

Archive with 3 entries (2 files):
- appendix/Appendix 1 Search strategy.pdf
- appendix/Appendix 2 Basic information of the excluded articles.pdf
- appendix/
